# Supplementary material for: State-space models’ dirty little secrets: even simple linear Gaussian models can have estimation problems
Source: Sci Rep. 2016 May 25;6:26677. doi: 10.1038/srep26677 (PMC4879567; doi:10.1038/srep26677)
Supplement: Supplementary Dataset [file srep26677-s2.zip]

Archive with 24 entries (21 files):
- SimulationCode/
- SimulationCode/1Dssm.cpp
- __MACOSX/
- __MACOSX/SimulationCode/
- __MACOSX/SimulationCode/._1Dssm.cpp
- SimulationCode/1DSSM.jags
- __MACOSX/SimulationCode/._1DSSM.jags
- SimulationCode/1DSSM_parEst_rmse_loop_dlm_tmb.R
- __MACOSX/SimulationCode/._1DSSM_parEst_rmse_loop_dlm_tmb.R
- SimulationCode/1DSSM_parEst_rmse_loop_jags.R
- __MACOSX/SimulationCode/._1DSSM_parEst_rmse_loop_jags.R
- SimulationCode/1DSSM_parEst_rmse_loop_tmb_fixSdObs.R
- __MACOSX/SimulationCode/._1DSSM_parEst_rmse_loop_tmb_fixSdObs.R
- SimulationCode/1DSSM_parEst_rmse_loop_tmb_localModel.R
- __MACOSX/SimulationCode/._1DSSM_parEst_rmse_loop_tmb_localModel.R
- SimulationCode/1DSSM_Profiles.R
- __MACOSX/SimulationCode/._1DSSM_Profiles.R
- SimulationCode/1DSSM_SimVal.jags
- __MACOSX/SimulationCode/._1DSSM_SimVal.jags
- SimulationCode/DriftSSM.cpp
- __MACOSX/SimulationCode/._DriftSSM.cpp
- SimulationCode/SeaIcePolarBearSim.R
- __MACOSX/SimulationCode/._SeaIcePolarBearSim.R
- __MACOSX/._SimulationCode
