# Supplementary material for: State-space models’ dirty little secrets: even simple linear Gaussian models can have estimation problems
Source: Sci Rep. 2016 May 25;6:26677. doi: 10.1038/srep26677 (PMC4879567; doi:10.1038/srep26677)
Supplement: Supplementary Dataset [file srep26677-s2.zip › SimulationCode/1Dssm.cpp]

/*
 * Authors: Marie Auger-Methe, Christoffer Albertsen, Ian Jonsen
 * Associated with manuscript: Auger-Methe et al. 2016 State-space models' dirty little secrets:
 * even simple linear Gaussian models can have estimation problems. Scientific Reports
 */

#include <TMB.hpp>

template<class Type>
Type objective_function<Type>::operator() ()
{
  ////////////////////////////////////////////////////////////////////
  // Define the input variables of the function
  // Input data
  /* Observed */
  DATA_VECTOR(y);
    
  // Input parameters
  /* Log standard deviation for measurement equation */
  PARAMETER(logSigmaObs);
  /* Log standard deviation for process equation */
  PARAMETER(logSigmaPro);
  /* Logit rho - autocorrelation in the process equation */
  PARAMETER(logitRho);
  /* Unobserved true state - 
  the state here is 1 steps longer than obs for initial state x1 
  so x(1) is equal to y(0) in time*/
  PARAMETER_VECTOR(x);


  ////////////////////////////////////////////////////////////////////
  // Transforming the input values to a format appropriate for the model
  Type sigmaObs = exp(logSigmaObs); /* log-exp b/c sigmaObs > 0 */
  Type sigmaPro = exp(logSigmaPro); /* log-exp b/c sigmaPro > 0 */
  Type rho = 2.0/(1.0+exp(-logitRho))-1; /* logit b/c -1 < rho < 1 */
  
  ////////////////////////////////////////////////////////////////////
  // Report the parameters and their standard errors in their model format
  ADREPORT(sigmaObs);
  ADREPORT(sigmaPro);
  ADREPORT(rho);
 
  ////////////////////////////////////////////////////////////////////
  // Calculate the negative log likelihood (nll)
  /* Create the variable that will keep track of nll */
  Type nll = 0.0;
  
  /* Initialise time series*/
  Type mu = 0.0;
  Type sigma0 = 0.01;
  nll -= dnorm(x(0), mu, sigma0, true); // mu = 0, sigma_0 = 0.01 
  /* Remember: x is one step longer than y, because x(0) is initial state prior to observation*/
  for(int i = 1; i < x.size(); ++i){
    /* Process eqn:
    x_t = rho * x_{t-1} + eta_t,    eta_t ~ N(0, sigmaPro) */
    nll -= dnorm(x(i), rho * x(i-1), sigmaPro, true);
    
    /* Measurement eqn:
    y_t = x_t + epsilon_t,      epsilon_t ~ N(0, sigmaObs) */
    nll -= dnorm(y(i-1), x(i), sigmaObs, true);
  }
  
  ////////////////////////////////////////////////////////////////////
  // Report states. This is only necessary to double check when we are fixing x values
  REPORT(x);
  
  return nll;
}
