# Supplementary material for: State-space models’ dirty little secrets: even simple linear Gaussian models can have estimation problems
Source: Sci Rep. 2016 May 25;6:26677. doi: 10.1038/srep26677 (PMC4879567; doi:10.1038/srep26677)
Supplement: Supplementary Dataset [file srep26677-s2.zip › SimulationCode/1DSSM_parEst_rmse_loop_tmb_localModel.R]

# Author: Marie Auger-Methe
# Associated with manuscript: Auger-Methe et al. 2016 State-space models' dirty little secrets:
# even simple linear Gaussian models can have estimation problems. Scientific Reports

################################
# Simulation parameters
# equivalent of rho =1
sdObs <- 0.1
sdProSeq <- c(0.01,0.02,0.05,0.1,0.2,0.5,1)
sd0 <- 0.01
n <- 100

###
# TMB parameters and functions
library(TMB)
# Compile the TMB/c++ code, while removing the unused variables warnings that TMB/c++ produces.
# If you get [1] 0, you should be good to go.
compile("1Dssm.cpp", flags="-Wno-unused-variable")
# Load the TMB function
dyn.load(dynlib("1Dssm"))

qlogisS <- function(x){-log(2/(x+1)-1)}

# The parameters in TMB format
parTMB <- list(logSigmaObs=0,logSigmaPro=0, logitRho=qlogisS(1),
               x=rep(0,n+1))

#############################
# Make a loop to look at how the distribution of the parameter estimates
nSim <- 200

# Matrix that will keep track of information
parEstTMB <- matrix(nrow=nSim*length(sdProSeq), ncol=3)
colnames(parEstTMB) <- c("sdObsEst", "sdProEst", "sdProSim")

rmseEstTMB <- matrix(nrow=nSim*length(sdProSeq), ncol=2)
colnames(rmseEstTMB) <- c("estPar", "simPar")

set.seed(567)

for(k in seq_along(sdProSeq)){
  for(j in 1:nSim){
    indexSim <- (k-1)*nSim+j
    parEstTMB[indexSim,3] <- sdProSeq[k]
    # Simulate the data
    x <- vector(length=n+1, mode="numeric") 
    # Assumes that x_1=0
    for(i in 2:(n+1)){
      x[i] <- x[i-1] + rnorm(1,0,sdProSeq[k])
    }
    y <- x[-1] + rnorm(n, 0, sdObs)
    
    # fit using TMB
    # Put the data into the TMB format
    dataTMB <- list(y = y)
    
    # Fix x1 to 0
    xmap <- 1:length(parTMB$x)
    xmap[1] <- NA
    # Making the objective function for our TMB model
    # Note that the true unobserved locations are considered random variables
    obj1 <- MakeADFun(dataTMB, parTMB, 
                      map=list(logitRho=factor(NA),x=factor(xmap)), random="x",DLL="1Dssm")
    # Minimise the nll
    opt1 <- nlminb(obj1$par,obj1$fn,obj1$gr)
    
    # Par est
    srep <- tryCatch(summary(sdreport(obj1)), error=function(e) NA)
    parEstTMB[indexSim,1:2] <- tryCatch(srep[rownames(srep)%in%c("sigmaObs", "sigmaPro"),1],
                                        error=function(e) rep(NA,2))
    
    # RMSE
    stsParEst <- obj1$env$parList()$x
    rmseEstTMB[indexSim,1] <- sqrt(sum((stsParEst - x)[-1]^2)/n)
    # With sim values
    simPar <- c(log(sdObs), log(sdProSeq[k]))
    obj1$fn(simPar)
    stsSimVal <- obj1$env$parList(simPar)$x
    rmseEstTMB[indexSim,2] <- sqrt(sum((stsSimVal - x)[-1]^2)/n)
  }
}

quartz(width=6, height=6)
layout(matrix(1:(3*length(sdProSeq)),nrow=length(sdProSeq),byrow=TRUE))
par(mar=c(1.2,1.4,0.3,0.5), mgp=c(0.8,0.3,0), tck=-0.03, las=1, oma=c(1.5,1.6,0,0.3))
sum(is.na(parEstTMB[,2]))
yleg <- 0.1
xleg <- -0.7
placl <- "topleft"
lt <- c(LETTERS, "AA", "BB")
for(i in 1:length(sdProSeq)){
  sdProIndex <- parEstTMB[,3] == sdProSeq[i]
  hh <- hist(parEstTMB[sdProIndex,1],
             breaks=seq(0,max(parEstTMB[,1],na.rm=TRUE), length.out=50), plot=FALSE)
  plot(hh, ylim =c(0,round(max(hh$counts)*1.24)),
       xlab="", main="", ylab="",
       border=FALSE, col="darkgrey")
  abline(v=sdObs)
  ys <- seq(0.982,0.04,-0.157)
  title(ylab="Frequency", line=0.4, cex.lab=1.2, outer=TRUE, 
        adj=ys[i])
  rat <- sdObs/sdProSeq[i]
  legend("top",
         legend = substitute(sigma[epsilon] == rat*~sigma[eta],list(rat=rat)), bty="n")
  box()
  legend(placl, lt[i*3-2], bty="n", x.intersp=xleg, y.intersp=yleg)
  
  hist(parEstTMB[sdProIndex,2],
       breaks=seq(0,max(parEstTMB[sdProIndex,2],na.rm=TRUE),length.out=50), xlab="", main="",
       ylab="",
       border=FALSE, col="darkgrey")
  abline(v=unique(parEstTMB[sdProIndex,3]), col="red")
  box()
  legend(placl, lt[i*3-1], bty="n", x.intersp=xleg, y.intersp=yleg)
  
  # RMSE
  hEst <- hist(rmseEstTMB[sdProIndex,1],
               breaks=seq(min(rmseEstTMB[sdProIndex,1:2], na.rm=TRUE),
                          max(rmseEstTMB[sdProIndex,1:2], na.rm=TRUE), length.out=50), 
               plot=FALSE)
  hTrue <- hist(rmseEstTMB[sdProIndex,2],
                breaks=seq(min(rmseEstTMB[sdProIndex,1:2], na.rm=TRUE),
                           max(rmseEstTMB[sdProIndex,1:2], na.rm=TRUE), length.out=50),
                plot=FALSE)
  plot(hEst, 
       ylim=c(0,round(max(hEst$counts,hTrue$counts)*1.21)),
       xlab="", main="", ylab="", border=FALSE, col=grey(0.5))
  plot(hTrue, border=FALSE, col=rgb(0,0,1,0.5), add=TRUE)
  box()
  legend(placl, lt[i*4], bty="n", x.intersp=xleg, y.intersp=yleg)
}
title(xlab=substitute(widehat(sigma)[epsilon]), line=0.3, cex.lab=1.2,outer=TRUE, 
      adj=0.18)
title(xlab=substitute(widehat(sigma)[eta]), line=0.3, cex.lab=1.2,outer=TRUE, 
      adj=0.51)
title(xlab="RMSE", line=0.1, cex.lab=1.2,outer=TRUE, 
      adj=0.87)

warnings()
