# Supplementary material for: State-space models’ dirty little secrets: even simple linear Gaussian models can have estimation problems
Source: Sci Rep. 2016 May 25;6:26677. doi: 10.1038/srep26677 (PMC4879567; doi:10.1038/srep26677)
Supplement: Supplementary Dataset [file srep26677-s2.zip › SimulationCode/1DSSM_Profiles.R]

# Author: Marie Auger-Methe
# Associated with manuscript: Auger-Methe et al. 2016 State-space models' dirty little secrets:
# even simple linear Gaussian models can have estimation problems. Scientific Reports

library(akima) # For interp
library(fields) # for image.plot
library(TMB)
library(beepr)

# Functions needed to transform rho, so it's between -1 & 1
plogisS <- function(x){2.0/(1.0+exp(-x))-1}
qlogisS <- function(x){-log(2/(x+1)-1)}

####################### Parameters for simulations ############################# 
set.seed(516)
rho <- 0.7
sdObs <- 0.1
sdPro <- c(0.01,0.02,0.05)
n <- 100

x <- matrix(0, nrow=n+1, ncol=length(sdPro))
y <- matrix(0, nrow=n, ncol=length(sdPro))

######################### Simulate and fit the data #########################
# Chose only problematic simulations

###
# Compile the TMB/c++ code, while removing the unused variables warnings that TMB/c++ produces.
# If you get [1] 0, you should be good to go.
compile("1Dssm.cpp", flags="-Wno-unused-variable")
# Load the TMB function
dyn.load(dynlib("1Dssm"))

parEst1 <- parEst1x <- parEst2 <- vector(length=length(sdPro), mode="list")
CI1 <- CI1x <- CI2 <- vector(length=length(sdPro), mode="list")
RMSE <- matrix(nrow=length(sdPro),ncol=2)
sts1 <- sts1s <- sts2 <- matrix(nrow=n+1,ncol=length(sdPro))

# Map used to fix state values (put NA)
# Case with x0 set to 0
xmapx1 <- 1:(n+1)
xmapx1[1] <- NA
# Case where all x are fixed - for appendix
xmap <- factor(rep(NA,n+1))
r <- 1

while(r <= length(sdPro)){
  
  # Simulate
  # Assumes that x_1=0
  for(i in 2:(n+1)){
    x[i,r] <- rho*x[i-1,r] + rnorm(1,0,sdPro[r])
  }
  y[,r] <- x[-1,r] + rnorm(n, 0, sdObs)
  
  # Put the data into the TMB format
  data <- list(y = y[,r])
  # The parameters in TMB format
  # Set the intitial paramaters to be the simulated value
  # This should help the esimation
  parameters <- list(logSigmaObs=0,logSigmaPro=0, logitRho=0,
                     x=x[,r])
  
  ######### Main model fit theta 1
  # Making the objective function for our TMB model
  # Note that the true unobserved locations are considered random variables
  obj1 <- MakeADFun(data, parameters,
                    map=list(x=factor(xmapx1)),
                    random="x", DLL="1Dssm")
  # Minimise the nll
  system.time(opt1 <- nlminb(obj1$par,obj1$fn,obj1$gr))
  
  srep1 <- summary(sdreport(obj1))
  parEst1[[r]] <- cbind(simVal=c(sdObs,sdPro[r],rho),
                        srep1[rownames(srep1)%in%c("sigmaObs", "sigmaPro", "rho"),])
  #95% CI based on quadratic approximation
  CI1[[r]] <- cbind(parEst1[[r]][,2] - qnorm(0.975)*parEst1[[r]][,3],
                    parEst1[[r]][,2] + qnorm(0.975)*parEst1[[r]][,3])
  
  ######### Version where we are fixing the state estimates to the simulated values
  # Making the objective function for our TMB model
  obj1x <- MakeADFun(data, parameters, 
                     map=list(x=xmap),
                     DLL="1Dssm")
  # Minimise the nll
  opt1x <- nlminb(obj1x$par,obj1x$fn,obj1x$gr)
  
  srep1x <- summary(sdreport(obj1x))
  parEst1x[[r]] <- cbind(simVal=c(sdObs,sdPro[r],rho),
                        srep1x[rownames(srep1x)%in%c("sigmaObs", "sigmaPro", "rho"),])
  #95% CI based on quadratic approximation
  CI1x[[r]] <- cbind(parEst1x[[r]][,2] - qnorm(0.975)*parEst1x[[r]][,3],
                    parEst1x[[r]][,2] + qnorm(0.975)*parEst1x[[r]][,3])
  
  ######### Version with fix observation error
  # Making the objective function for our TMB model
  obj2 <- MakeADFun(data,
                    list(logSigmaObs=log(sdObs),logSigmaPro=0, logitRho=0,
                         x=x[,r]),
                    map=list(logSigmaObs=factor(NA),x=factor(xmapx1)),
                    random="x",
                    DLL="1Dssm")
  # Minimise the nll
  opt2 <- nlminb(obj2$par,obj2$fn,obj2$gr)
  
  srep2 <- summary(sdreport(obj2))
  parEst2[[r]] <- cbind(simVal=c(sdPro[r],rho),
                         srep2[rownames(srep2)%in%c("sigmaPro", "rho"),])
  #95% CI based on quadratic approximation
  CI2[[r]] <- cbind(parEst2[[r]][,2] - qnorm(0.975)*parEst2[[r]][,3],
                     parEst2[[r]][,2] + qnorm(0.975)*parEst2[[r]][,3])
  
  
  # Checking if it's a problematic simulations
  # RMSE
  sts1[,r] <- obj1$env$parList()$x
  RMSE[r,1] <- sqrt(sum((sts1[,r] - x)[-1]^2)/n)
  simPar <- c(log(sdObs), log(sdPro[r]), qlogisS(rho))
  obj1$fn(simPar)
  sts1s[,r] <- obj1$env$parList(simPar)$x
  RMSE[r,2] <- sqrt(sum((sts1s[,r] - x)[-1]^2)/n)
  sts2[,r] <- obj2$env$parList()$x
  if(RMSE[r,1] > 1.5*RMSE[r,2]){
    r <- r + 1
  }
}
beep()

############## Theta 1 - estimating all parameters #########

###
# likelihood profile scenario 1 (when observation variance is also estimated)
quartz(width=6.5,height=5)
layout(matrix(1:(4*length(sdPro)),nrow=length(sdPro),  byrow=TRUE))
par(mar=c(2,2.5,0.5,0.5), mgp=c(1.65,0.3,0), tck=-0.025,las=1, oma=c(1.5,1.6,0,0.3))
yleg <- 0.1
xleg <- -0.7
placl <- "topleft"
lt <- LETTERS
for(r in 1:length(sdPro)){
  # Make a range to explore: twice the size of the CI
  rangeSigmaObs <- c(max(min(parEst1[[r]][1,2] - diff(CI1[[r]][1,]),
                             parEst1[[r]][1,1] - diff(CI1[[r]][1,])/4),
                         1e-15), 
                     max(parEst1[[r]][1,2] + diff(CI1[[r]][1,]),
                         parEst1[[r]][1,1] + diff(CI1[[r]][1,])/4)) 
  
  # Sequence of value to explore
  sigmaObsSeq <- seq(rangeSigmaObs[1],rangeSigmaObs[2],length.out=50)
  logSigmaObs <- log(sigmaObsSeq)
  
  resSigmaObs  <- numeric(length=length(sigmaObsSeq))
  data <- list(y = y[,r])
  for(i in 1:length(resSigmaObs)){
    newf <- MakeADFun(data=data,
                      parameters=list(logSigmaObs=logSigmaObs[i], logSigmaPro=0, logitRho=0, 
                                      x= x[,r]),
                      map=list(logSigmaObs=factor(NA),x=factor(xmapx1)),
                      random="x",
                      DLL="1Dssm")
    resSigmaObs[i] <- tryCatch(nlminb(newf$par,newf$fn,newf$gr)$objective, error = function(e) NA)
    rm(newf)
  }
  # Neg log likehood to log likehood
  resSigmaObs <- -resSigmaObs 
  plot(resSigmaObs~sigmaObsSeq, ty="o", pch=20, cex=0.5, 
       xlab="", ylab="",
       xlim = c(min(sigmaObsSeq) - diff(range(sigmaObsSeq))/50, max(sigmaObsSeq)),
       ylim = c(min(resSigmaObs), max(resSigmaObs) + diff(range(resSigmaObs))/10))
  title(ylab="Log likelihood", line=0.15, cex.lab=1.2,outer=TRUE, 
        adj=(seq(0.14,1,0.38)[r]))
  polygon(c(CI1[[r]][1,],CI1[[r]][1,2:1]),rep(par("usr")[3:4],each=2),col=rgb(0,0,0,0.2),border=NA)
  abline(v=parEst1[[r]][1,1], lty=2) # simulated value
  # Get log likelihood at MLE
  newf <- MakeADFun(data=data,
                    parameters=list(logSigmaObs=log(parEst1[[r]][1,2]), logSigmaPro=0, logitRho=0, 
                                    x= x[,r]),
                    map=list(logSigmaObs=factor(NA),x=factor(xmapx1)),
                    random="x",
                    DLL="1Dssm")
  MLE <- tryCatch(nlminb(newf$par,newf$fn,newf$gr)$objective, error = function(e) NA)
  rm(newf)
  lines(x=rep(parEst1[[r]][1,2],2),
        y= c(par("usr")[3], -MLE), lty=1) # MLE
  legend(placl, lt[r*4-3], bty="n", x.intersp=xleg, y.intersp=yleg)
  
  # Sequence of value to explore (MLE value)
  rangeRho <- c(max(min(parEst1[[r]][3,2] - diff(CI1[[r]][3,]),
                        parEst1[[r]][3,1]) - diff(CI1[[r]][3,])/4,
                    -1), 
                min(max(parEst1[[r]][3,2] + diff(CI1[[r]][3,]),
                        parEst1[[r]][3,1] + diff(CI1[[r]][3,])/4),
                    1)) 
  rhoSeq <- sort(c(seq(rangeRho[1],rangeRho[2],length.out=50), parEst1[[r]][3,2]))
  logitRho <- qlogisS(rhoSeq)
  
  resRho  <- numeric(length=length(rhoSeq))
  for(i in 1:length(resRho)){
    newf <- MakeADFun(data=data,
                      parameters=list(logSigmaObs=0, logSigmaPro=0, logitRho=logitRho[i], 
                                      x= x[,r]),
                      map=list(logitRho=factor(NA),x=factor(xmapx1)),
                      random="x",
                      DLL="1Dssm")
    resRho[i] <- tryCatch(nlminb(newf$par,newf$fn,newf$gr)$objective, error = function(e) NA)
    rm(newf)
  }
  resRho <- -resRho
  if(diff(range(resRho)) <0.005){
    plot(resRho~rhoSeq, ty="o", pch=20, cex=0.5,
         xlab="", ylab="", ylim=c(min(resRho),min(resRho)+0.003),
         yaxt="n")
    yySeq <- seq(floor(min(resRho)*1000)/1000,ceiling(max(resRho)*1000)/1000+0.001,0.001)
    axis(2,at=yySeq, labels=format(yySeq,nsmall=3))
  }else{
    plot(resRho~rhoSeq, ty="o", pch=20, cex=0.5,
         xlab="", ylab="")  
  }
  polygon(c(CI1[[r]][3,],CI1[[r]][3,2:1]),rep(par("usr")[3:4],each=2),col=rgb(0,0,0,0.2),border=NA)
  abline(v=parEst1[[r]][3,1], lty=2) # simulated value
  # Get log likelihood at MLE
  newf <- MakeADFun(data=data,
                    parameters=list(logSigmaObs=0, logSigmaPro=0, 
                                    logitRho=qlogisS(parEst1[[r]][3,2]), 
                                    x= x[,r]),
                    map=list(logitRho=factor(NA),x=factor(xmapx1)),
                    random="x",
                    DLL="1Dssm")
  MLE <- tryCatch(nlminb(newf$par,newf$fn,newf$gr)$objective, error = function(e) NA)
  rm(newf)
  lines(x=rep(parEst1[[r]][3,2],2),
        y= c(par("usr")[3], -MLE), lty=1) # MLE
  legend(placl, lt[r*4-2], bty="n", x.intersp=xleg, y.intersp=yleg)
  
  # Range
  rangeSigmaPro <- c(max(min(parEst1[[r]][2,2] - diff(CI1[[r]][2,]),
                             parEst1[[r]][2,1] - diff(CI1[[r]][2,])/4),
                         1e-15), # sigma cannot be negative
                     max(parEst1[[r]][2,2] + diff(CI1[[r]][2,]),
                         parEst1[[r]][2,1] + diff(CI1[[r]][2,])/4)) 
  
  # Sequence of value to explore
  sigmaProSeq <- seq(rangeSigmaPro[1],rangeSigmaPro[2],length.out=50)
  logSigmaPro <- log(sigmaProSeq)
  
  resSigmaPro  <- numeric(length=length(sigmaProSeq))
  
  for(i in 1:length(resSigmaPro)){
    newf <- MakeADFun(data=data,
                      parameters=list(logSigmaObs=0, logSigmaPro=logSigmaPro[i], logitRho=0, 
                                      x= x[,r]),
                      map=list(logSigmaPro=factor(NA),x=factor(xmapx1)),
                      random="x",
                      DLL="1Dssm")
    resSigmaPro[i] <- tryCatch(nlminb(newf$par,newf$fn,newf$gr)$objective, error = function(e) NA)
    rm(newf)
  }
  resSigmaPro <- -resSigmaPro
  plot(resSigmaPro~sigmaProSeq, ty="o", pch=20, cex=0.5,
       xlab="", ylab="",
       ylim = c(min(resSigmaPro), max(resSigmaPro) + diff(range(resSigmaPro))/10))
  polygon(c(CI1[[r]][2,],CI1[[r]][2,2:1]),rep(par("usr")[3:4],each=2),col=rgb(0,0,0,0.2),border=NA)
  abline(v=parEst1[[r]][2,1], lty=2) # simulated value
  # Get log likelihood at MLE
  newf <- MakeADFun(data=data,
                    parameters=list(logSigmaObs=0, logSigmaPro=log(parEst1[[r]][2,2]), 
                                    logitRho=0, 
                                    x= x[,r]),
                    map=list(logSigmaPro=factor(NA),x=factor(xmapx1)),
                    random="x",
                    DLL="1Dssm")
  MLE <- tryCatch(nlminb(newf$par,newf$fn,newf$gr)$objective, error = function(e) NA)
  rm(newf)
  lines(x=rep(parEst1[[r]][2,2],2),
        y= c(par("usr")[3], -MLE), lty=1) # MLE
  legend(placl, lt[r*4-1], bty="n", x.intersp=xleg, y.intersp=yleg)
  
  # Simulation
  plot((1:n+1),y[,r], type="o", pch=20, cex=0.8, xlab="", las=1, xlim=c(1,n+1), ylab=substitute(x[t])) # Observation
  points(x[,r], type="o", pch=20, cex=0.5, col="red") # Simulated states
  points(sts1[,r], type="o", pch=20, cex=0.5, col="grey", lty=2) # Estimated states
  legend(placl, lt[r*4], bty="n", x.intersp=xleg, y.intersp=yleg)
}
title(xlab=substitute(sigma[epsilon]), line=0.3, cex.lab=1.2,outer=TRUE, 
      adj=0.15)
title(xlab=substitute(rho), line=0.3, cex.lab=1.2,outer=TRUE, 
      adj=0.4)
title(xlab=substitute(sigma[eta]), line=0.3, cex.lab=1.2,outer=TRUE, 
      adj=0.65)
title(xlab="t", line=0.3, cex.lab=1.2,outer=TRUE, 
      adj=0.9)

############# Scenario 1 but with fixed x value ######
# We know the true states

quartz(width=6.5,height=5)
layout(matrix(1:(4*length(sdPro)),nrow=length(sdPro),  byrow=TRUE))
par(mar=c(2,2.5,0.5,0.5), mgp=c(1.65,0.3,0), tck=-0.025,las=1, oma=c(1.5,1.6,0,0.3))

for(r in 1:length(sdPro)){
  # Make a range to explore: twice the size of the CI
  rangeSigmaObs <- c(max(min(parEst1x[[r]][1,2] - diff(CI1x[[r]][1,]),parEst1x[[r]][1,1]),0), 
                     max(parEst1x[[r]][1,2] + diff(CI1x[[r]][1,]),parEst1x[[r]][1,1])) 
  
  # Sequence of value to explore
  sigmaObsSeq <- seq(rangeSigmaObs[1],rangeSigmaObs[2],length.out=50)
  logSigmaObs <- log(sigmaObsSeq)
  
  resSigmaObs  <- numeric(length=length(sigmaObsSeq))
  data <- list(y = y[,r])
  for(i in 1:length(resSigmaObs)){
    newf <- MakeADFun(data=data,
                      parameters=list(logSigmaObs=logSigmaObs[i], logSigmaPro=0, logitRho=0, 
                                      x= x[,r]),
                      map=list(logSigmaObs=factor(NA),x=xmap),
                      DLL="1Dssm")
    resSigmaObs[i] <- tryCatch(nlminb(newf$par,newf$fn,newf$gr)$objective, error = function(e) NA)
    rm(newf)
  }
  # Neg log likehood to Log likehood
  resSigmaObs <- -resSigmaObs 
  plot(resSigmaObs~sigmaObsSeq, ty="o", pch=20, cex=0.5, 
       xlab="", ylab="")
  title(ylab="Log likelihood", line=0.15, cex.lab=1.2,outer=TRUE, 
        adj=(seq(0.14,1,0.38)[r]))
  polygon(c(CI1x[[r]][1,],CI1x[[r]][1,2:1]),rep(par("usr")[3:4],each=2),col=rgb(0,0,0,0.2),border=NA)
  abline(v=parEst1x[[r]][1,1], lty=2) # simluated value
  # Get log likelihood at MLE
  newf <- MakeADFun(data=data,
                    parameters=list(logSigmaObs=log(parEst1x[[r]][1,2]), logSigmaPro=0, logitRho=0, 
                                    x= x[,r]),
                    map=list(logSigmaObs=factor(NA),x=xmap),
                    DLL="1Dssm")
  MLE <- tryCatch(nlminb(newf$par,newf$fn,newf$gr)$objective, error = function(e) NA)
  rm(newf)
  lines(x=rep(parEst1x[[r]][1,2],2),
        y= c(par("usr")[3], -MLE), lty=1) # MLE
  legend(placl, lt[r*4-3], bty="n", x.intersp=xleg, y.intersp=yleg)
  
  
  # Sequence of value to explore (MLE value)
  rangeRho <- c(max(min(parEst1x[[r]][3,2] - diff(CI1x[[r]][3,]),parEst1x[[r]][3,1]),-1), 
                min(max(parEst1x[[r]][3,2] + diff(CI1x[[r]][3,]),parEst1x[[r]][3,1]),1)) 
  rhoSeq <- seq(rangeRho[1],rangeRho[2],length.out=50)
  logitRho <- qlogisS(rhoSeq)
  
  resRho  <- numeric(length=length(rhoSeq))
  for(i in 1:length(resRho)){
    newf <- MakeADFun(data=data,
                      parameters=list(logSigmaObs=0, logSigmaPro=0, logitRho=logitRho[i], 
                                      x= x[,r]),
                      map=list(logitRho=factor(NA),x=xmap),
                      DLL="1Dssm")
    resRho[i] <- tryCatch(nlminb(newf$par,newf$fn,newf$gr)$objective, error = function(e) NA)
    rm(newf)
  }
  resRho <- -resRho
  plot(resRho~rhoSeq, ty="o", pch=20, cex=0.5,
       xlab="", ylab="")
  polygon(c(CI1x[[r]][3,],CI1x[[r]][3,2:1]),rep(par("usr")[3:4],each=2),col=rgb(0,0,0,0.2),border=NA)
  abline(v=parEst1x[[r]][3,1], lty=2) # simulated value
  # Get log likelihood at MLE
  newf <- MakeADFun(data=data,
                    parameters=list(logSigmaObs=0, logSigmaPro=0, 
                                    logitRho=qlogisS(parEst1x[[r]][3,2]), 
                                    x= x[,r]),
                    map=list(logitRho=factor(NA),x=factor(xmap)),
                    DLL="1Dssm")
  MLE <- tryCatch(nlminb(newf$par,newf$fn,newf$gr)$objective, error = function(e) NA)
  rm(newf)
  lines(x=rep(parEst1x[[r]][3,2],2),
        y= c(par("usr")[3], -MLE), lty=1) # MLE
  legend(placl, lt[r*4-2], bty="n", x.intersp=xleg, y.intersp=yleg)
  
  
  # Range
  rangeSigmaPro <- c(max(min(parEst1x[[r]][2,2] - diff(CI1x[[r]][2,]),parEst1x[[r]][2,1]),0), # sigma cannot be negative
                     max(parEst1x[[r]][2,2] + diff(CI1x[[r]][2,]),parEst1x[[r]][2,1])) 
  
  # Sequence of value to explore
  sigmaProSeq <- seq(rangeSigmaPro[1],rangeSigmaPro[2],length.out=50)
  logSigmaPro <- log(sigmaProSeq)
  
  resSigmaPro  <- numeric(length=length(sigmaProSeq))
  
  for(i in 1:length(resSigmaPro)){
    newf <- MakeADFun(data=data,
                      parameters=list(logSigmaObs=0, logSigmaPro=logSigmaPro[i], logitRho=0, 
                                      x= x[,r]),
                      map=list(logSigmaPro=factor(NA),x=xmap),
                      DLL="1Dssm")
    resSigmaPro[i] <- tryCatch(nlminb(newf$par,newf$fn,newf$gr)$objective, error = function(e) NA)
    rm(newf)
  }
  # Neg log like to Log like
  resSigmaPro <- -resSigmaPro
  plot(resSigmaPro~sigmaProSeq, ty="o", pch=20, cex=0.5,
       xlab="", ylab="") # Likelihood really flat!
  polygon(c(CI1x[[r]][2,],CI1x[[r]][2,2:1]),rep(par("usr")[3:4],each=2),col=rgb(0,0,0,0.2),border=NA)
  abline(v=parEst1x[[r]][2,1], lty=2) # simulated value
  # Get log likelihood at MLE
  newf <- MakeADFun(data=data,
                    parameters=list(logSigmaObs=0, logSigmaPro=log(parEst1x[[r]][2,2]), 
                                    logitRho=0, 
                                    x= x[,r]),
                    map=list(logSigmaPro=factor(NA),x=factor(xmap)),
                    DLL="1Dssm")
  MLE <- tryCatch(nlminb(newf$par,newf$fn,newf$gr)$objective, error = function(e) NA)
  rm(newf)
  lines(x=rep(parEst1x[[r]][2,2],2),
        y= c(par("usr")[3], -MLE), lty=1) # MLE
  legend(placl, lt[r*4-1], bty="n", x.intersp=xleg, y.intersp=yleg)
  
  # Simulation
  plot((1:n+1),y[,r], type="o", pch=20, cex=0.8, xlab="", las=1, xlim=c(1,n+1), ylab=substitute(x[t])) # Observation
  points(x[,r], type="o", pch=20, cex=0.5, col="red") # Simulated states
  legend(placl, lt[r*4], bty="n", x.intersp=xleg, y.intersp=yleg)
}
title(xlab=substitute(sigma[epsilon]), line=0.3, cex.lab=1.2,outer=TRUE, 
      adj=0.15)
title(xlab=substitute(rho), line=0.3, cex.lab=1.2,outer=TRUE, 
      adj=0.4)
title(xlab=substitute(sigma[eta]), line=0.3, cex.lab=1.2,outer=TRUE, 
      adj=0.65)
title(xlab="t", line=0.3, cex.lab=1.2,outer=TRUE, 
      adj=0.9)

############# Scenario 2 sigmaObs fix to 0.1 ######
quartz(width=6.5,height=5)
layout(matrix(1:(4*length(sdPro)),nrow=length(sdPro),  byrow=TRUE))
par(mar=c(2,3.3,0.5,0.5), mgp=c(2.1,0.3,0), tck=-0.025,las=1, oma=c(1.5,0,0,0.3))

logSigmaObs <- log(sdObs)
for(r in 1:length(sdPro)){
  data <- list(y = y[,r])

  # Sequence of value to explore (MLE value) - Rho
  rangeRho <- c(max(min(parEst2[[r]][2,2] - diff(CI2[[r]][2,]),parEst2[[r]][2,1]),-0.9999999999999), 
                min(max(parEst2[[r]][2,2] + diff(CI2[[r]][2,]),parEst2[[r]][2,1]),0.9999999999999)) 
  rhoSeq <- seq(rangeRho[1],rangeRho[2],length.out=50)
  logitRho <- qlogisS(rhoSeq)
  
  # Range
  rangeSigmaPro <- c(max(min(parEst2[[r]][1,2] - diff(CI2[[r]][1,]),parEst2[[r]][1,1]),1e-8), # sigma cannot be negative
                     max(parEst2[[r]][1,2] + diff(CI2[[r]][1,]),parEst2[[r]][1,1])) 
  
  # Sequence of value to explore - sigmaPro
  sigmaProSeq <- seq(rangeSigmaPro[1],rangeSigmaPro[2],length.out=50)
  logSigmaPro <- log(sigmaProSeq)
  
  ## Surface
  grid <- expand.grid(logSigmaPro,logitRho)
  newf <- MakeADFun(data=data,
                    parameters=list(logSigmaObs=logSigmaObs, logSigmaPro=0, logitRho=0, 
                                    x= x[,r]),
                    map=list(logSigmaObs=factor(NA),x=factor(xmapx1)),
                    random="x",
                    DLL="1Dssm")
  val <- apply(grid, 1, newf$fn)
  # Neg Log Likehood
  likelihoodProfile <- interp(x=exp(grid[,1]),y=plogisS(grid[,2]),val)
  # Log likelihood
  likelihoodProfile[[3]] <- -likelihoodProfile[[3]]
  
  image.plot(likelihoodProfile, las=1,
             xlab="", ylab=substitute(rho),
            axis.args=list(hadj=0.8), mgp=c(2,0.5,0))
  points(parEst2[[r]][1,2],parEst2[[r]][2,2], pch=20, cex=0.5, col="lightgrey") # MLE
  points(parEst2[[r]][1,1],parEst2[[r]][2,1], pch=3, cex=0.5, col="lightgrey") # Sim value
  par(mar = par("mar"))
  legend(placl, lt[r*4-3], bty="n", x.intersp=xleg, y.intersp=yleg)
  
  # To fix a parameter with TMB use map parameter name = NA and set starting value
  resRho  <- numeric(length=length(rhoSeq))
  for(i in 1:length(resRho)){
    newf <- MakeADFun(data=data,
                      parameters=list(logSigmaObs=logSigmaObs , logSigmaPro=0, logitRho=logitRho[i], 
                                      x= x[,r]),
                      map=list(logSigmaObs=factor(NA),logitRho=factor(NA),x=factor(xmapx1)),
                      random="x",
                      DLL="1Dssm")
    resRho[i] <- tryCatch(nlminb(newf$par,newf$fn,newf$gr)$objective, error = function(e) NA)
    rm(newf)
  }
  resRho <- -resRho
  if(r==1){
    plot(resRho~rhoSeq, ty="o", pch=20, cex=0.5,
         ylim = signif(c(floor(min(resRho)*10)/10,ceiling(max(resRho)*10)/10),3),
         xlab="", yaxt="n", ylab="Log likelihood")
    axis(2,at=signif(axTicks(2),3), label=signif(axTicks(2),3))
  }else{
    plot(resRho~rhoSeq, ty="o", pch=20, cex=0.5,
         xlab="", ylab="Log likelihood")
  }
  
  polygon(c(CI2[[r]][2,],CI2[[r]][2,2:1]),rep(par("usr")[3:4],each=2),col=rgb(0,0,0,0.2),border=NA)
  abline(v=parEst2[[r]][2,1], lty=2) # simulated value
  # Get log likelihood at MLE
  newf <- MakeADFun(data=data,
                    parameters=list(logSigmaObs=logSigmaObs, logSigmaPro=0, 
                                    logitRho=qlogisS(parEst2[[r]][2,2]), 
                                    x= x[,r]),
                    map=list(logSigmaObs=factor(NA),logitRho=factor(NA),x=factor(xmapx1)),
                    random="x",
                    DLL="1Dssm")
  MLE <- tryCatch(nlminb(newf$par,newf$fn,newf$gr)$objective, error = function(e) NA)
  rm(newf)
  lines(x=rep(parEst2[[r]][2,2],2),
        y= c(par("usr")[3], -MLE), lty=1) # MLE
  legend(placl, lt[r*4-2], bty="n", x.intersp=xleg, y.intersp=yleg)

  resSigmaPro  <- numeric(length=length(sigmaProSeq))
  for(i in 1:length(resSigmaPro)){
    newf <- MakeADFun(data=data,
                      parameters=list(logSigmaObs=logSigmaObs, logSigmaPro=logSigmaPro[i], logitRho=0, 
                                      x= x[,r]),
                      map=list(logSigmaObs=factor(NA),logSigmaPro=factor(NA),x=factor(xmapx1)),
                      random="x",
                      DLL="1Dssm")
    resSigmaPro[i] <- tryCatch(nlminb(newf$par,newf$fn,newf$gr)$objective, error = function(e) NA)
    rm(newf)
  }
  # Neg log like to Log like
  resSigmaPro <- -resSigmaPro
  plot(resSigmaPro~sigmaProSeq, ty="o", pch=20, cex=0.5,
       xlab="", ylab="",
       ylim =c(min(resSigmaPro),max(resSigmaPro) + diff(range(resSigmaPro))/10))
  polygon(c(CI2[[r]][1,],CI2[[r]][1,2:1]),rep(par("usr")[3:4],each=2),col=rgb(0,0,0,0.2),border=NA)
  abline(v=parEst2[[r]][1,1], lty=2) # simulated value
  # Get log likelihood at MLE
  newf <- MakeADFun(data=data,
                    parameters=list(logSigmaObs=logSigmaObs, logSigmaPro=log(parEst2[[r]][1,2]), 
                                    logitRho=0, 
                                    x= x[,r]),
                    map=list(logSigmaObs=factor(NA),logSigmaPro=factor(NA),x=factor(xmapx1)),
                    random="x",
                    DLL="1Dssm")
  MLE <- tryCatch(nlminb(newf$par,newf$fn,newf$gr)$objective, error = function(e) NA)
  rm(newf)
  lines(x=rep(parEst2[[r]][1,2],2),
        y= c(par("usr")[3], -MLE), lty=1) # MLE
  legend(placl, lt[r*4-1], bty="n", x.intersp=xleg, y.intersp=yleg)
  
  
  # Simulation
  plot((1:n+1),y[,r], type="o", pch=20, cex=0.8, xlab="", las=1, xlim=c(1,n+1), ylab=substitute(x[t])) # Observation
  points(x[,r], type="o", pch=20, cex=0.5, col="red") # Simulated states
  points(sts2[,r], type="o", pch=20, cex=0.5, col="grey", lty=2) # Estimated states
  legend(placl, lt[r*4], bty="n", x.intersp=xleg, y.intersp=yleg)
}
title(xlab=substitute(sigma[epsilon]), line=0.3, cex.lab=1.2,outer=TRUE, 
      adj=0.13)
title(xlab=substitute(rho), line=0.3, cex.lab=1.2,outer=TRUE, 
      adj=0.4)
title(xlab=substitute(sigma[eta]), line=0.3, cex.lab=1.2,outer=TRUE, 
      adj=0.65)
title(xlab="t", line=0.3, cex.lab=1.2,outer=TRUE, 
      adj=0.9)

##################### JAGS ###########################
# Fit model using JAGS code to get at posterior distribution
library(rjags)

parameters <- c("sdObs", "sdPro", "rho", "x")  # The parameter(s) to be monitored.
adaptSteps <- 50000          # Number of steps to "tune" the samplers.
burnInSteps <- 50000         # Number of steps to "burn-in" the samplers.
nChains <- 2               # Number of chains to run.
nPerChain <- 50000    # Steps per chain.
thinSteps <- 500              # Number of steps to "thin" (1=keep every step)

initFx <- function(){
  # Sampling from distribution close to the prior distribution
  # But a bit more centered to help convergence
  sdObs <- abs(rnorm(1, 0, 1)) # dnorm(0,0.0001)T(0,)
  sdPro <- abs(rnorm(1, 0, 1)) # dnorm(0,0.0001)T(0,)
  # for rho exactly the prior
  rho <-  runif(1, 0, 1)
  list(sdObs = sdObs, sdPro = sdPro, rho=rho) 
}

quartz(width=6.5,height=5)
layout(matrix(1:(4*length(sdPro)),nrow=length(sdPro),  byrow=TRUE))
par(mar=c(2,3.3,0.5,0.5), mgp=c(2.1,0.3,0), tck=-0.025,las=1, oma=c(1.5,0,0,0.3))

grEst <- matrix(nrow=length(sdPro), ncol=3)

set.seed(98)
for(r in 1:length(sdPro)){
  initVal <- list(initFx(),initFx())
  
  dataList <- list(y = y[,r], N=length(y[,r]))
  
  # Create, initialize, and adapt the model:
  jagsModel <- jags.model( "1DSSM.jags" , data=dataList , inits=initVal,
                          n.chains=nChains , n.adapt=adaptSteps )
  # Burn-in:
  update(jagsModel, n.iter=burnInSteps)
  # The saved MCMC chain:
  codaSamples <- coda.samples(jagsModel, variable.names=parameters, 
                              n.iter=nPerChain, thin=thinSteps)
  
  parEstJAGS <- summary(codaSamples[,c(2,3,1)])[[1]][,1]
  
  grEst[r,] <- gelman.diag(codaSamples[,1:3])[[1]][,1]
  
  plot(codaSamples[,2], auto.layout=FALSE, trace = FALSE, density=TRUE, main="", xlab="")
  title(ylab="Density", line=1.5, cex.lab=1.2)
  abline(v=parEst1[[r]][1,1], lty=2) # simulated value
  abline(v=parEstJAGS[1], lty=1) # MLE
  plot(codaSamples[,1], auto.layout=FALSE, trace = FALSE, density=TRUE, main="", xlab="")
  abline(v=parEst1[[r]][3,1], lty=2) # simulated value
  abline(v=parEstJAGS[3], lty=1) # MLE
  plot(codaSamples[,3], auto.layout=FALSE, trace = FALSE, density=TRUE, main="", xlab="")
  abline(v=parEst1[[r]][2,1], lty=2) # simulated value
  abline(v=parEstJAGS[2], lty=1) # MLE
  
  stsJAGS <- summary(codaSamples[,1:(n+1)+3])[[1]][,1]
  
  # Simulation
  plot((1:n+1),y[,r], type="o", pch=20, cex=0.8, xlab="", las=1, xlim=c(1,n+1), ylab=substitute(x[t])) # Observation
  points(x[,r], type="o", pch=20, cex=0.5, col="red") # Simulated states
  points(stsJAGS, type="o", pch=20, cex=0.5, col="grey", lty=2) # Estimated states
  
  ###### For diagnostic plots - look at when you have the true states
  dataListx <- list(y = y[,r], N=length(y[,r]), x=c(NA,x[-1,r]))
  
  # Create, initialize, and adapt the model:
  jagsModelx <- jags.model( "1DSSM.jags" , data=dataListx, inits=initVal,
                           n.chains=nChains , n.adapt=adaptSteps )
  # Burn-in:
  update(jagsModelx, n.iter=burnInSteps)
  # The saved MCMC chain:
  codaSamplesx <- coda.samples(jagsModelx, variable.names=parameters, 
                              n.iter=nPerChain, thin=thinSteps)
  
  parEstJAGSx <- summary(codaSamplesx[,c(2,3,1)])[[1]][,1]
}
title(xlab=substitute(sigma[epsilon]), line=0.3, cex.lab=1.2,outer=TRUE, 
      adj=0.13)
title(xlab=substitute(rho), line=0.3, cex.lab=1.2,outer=TRUE, 
      adj=0.4)
title(xlab=substitute(sigma[eta]), line=0.3, cex.lab=1.2,outer=TRUE, 
      adj=0.65)
title(xlab="t", line=0.3, cex.lab=1.2,outer=TRUE, 
      adj=0.9)


######################### Diagnotiscs #############################
# Bayesian diagnostics

# Look at posterior estimate of the sds, to see if correlated
quartz(width=6.5,height=3)
layout(matrix(1:2,nrow=1))
par(mar=c(3,3.3,0.5,0.3), mgp=c(1.8,0.3,0), tck=-0.025, las=1, oma=c(0,0,0,0))
sdPost <- as.matrix(codaSamples[, c("sdObs","sdPro")])
plot(sdPost, cex=0.5, pch=19, las=1, ylim = c(min(sdPost),max(sdPost[,2])*1.05), 
     xlab="",
     ylab=substitute(widehat(sigma)[eta]))
legend(placl, "A", bty="n", x.intersp=xleg, y.intersp=yleg)
title(xlab=substitute(widehat(sigma)[epsilon]), line=1.6, cex.lab=1)
sdPostx <- as.matrix(codaSamplesx[, c("sdObs","sdPro")])
plot(sdPostx, cex=0.5, pch=19, las=1, ylim = c(min(sdPostx),max(sdPostx[,2])*1.05),
     xlab="",
     ylab="")
legend(placl, "B", bty="n", x.intersp=xleg, y.intersp=yleg)
title(xlab=substitute(widehat(sigma)[epsilon]), line=1.6, cex.lab=1)


##
# TMB diagnostic

# Look at surface for sd
r <- 3
data <- list(y = y[,r])

# Range of sigmaObs
rangeSigmaObs <- c(max(min(parEst1[[r]][1,2] - 1.5*diff(CI1[[r]][1,])),
                       1e-15), # sigma cannot be negative
                   parEst1[[r]][1,2] + 1.5*diff(CI1[[r]][1,]))

# Sequence of value to explore
sigmaObsSeq <- seq(rangeSigmaObs[1],rangeSigmaObs[2],length.out=50)
logSigmaObs <- log(sigmaObsSeq)

# Range
rangeSigmaPro <- c(max(min(parEst1[[r]][2,2] - 1.5*diff(CI1[[r]][2,])),
                       1e-15), # sigma cannot be negative
                   parEst1[[r]][2,2] + 1.5*diff(CI1[[r]][2,]))

# Sequence of value to explore
sigmaProSeq <- seq(rangeSigmaPro[1],rangeSigmaPro[2],length.out=50)
logSigmaPro <- log(sigmaProSeq)

## Surface
grid <- expand.grid(logSigmaObs=logSigmaObs,logSigmaPro=logSigmaPro)
val <- matrix(NA, ncol=nrow(grid), nrow=1)
for(i in 1:nrow(grid)){
  newf <- MakeADFun(data=data,
                    parameters=list(logSigmaObs=grid[i,1], logSigmaPro=grid[i,2], logitRho=0, 
                                    x= x[,r]),
                    map=list(logSigmaObs=factor(NA),logSigmaPro=factor(NA),x=factor(xmapx1)),
                    random="x",
                    DLL="1Dssm")
  val[i] <- tryCatch(nlminb(newf$par,newf$fn,newf$gr)$objective, error = function(e) NA)
  rm(newf)
}
# NegLogLike
likelihoodProfile <- interp(x=exp(grid[,1]),y=exp(grid[,2]),val)
# Log likelihood
likelihoodProfile[[3]] <- -likelihoodProfile[[3]]

##
# With known x

# Range of sigmaObs
rangeSigmaObsx <- c(max(min(parEst1x[[r]][1,2] - 1.5*diff(CI1x[[r]][1,])),
                       1e-15), # sigma cannot be negative
                   parEst1x[[r]][1,2] + 1.5*diff(CI1x[[r]][1,]))

# Sequence of value to explore
sigmaObsSeqx <- seq(rangeSigmaObsx[1],rangeSigmaObsx[2],length.out=50)
logSigmaObsx <- log(sigmaObsSeqx)

# Range
rangeSigmaProx <- c(max(min(parEst1x[[r]][2,2] - 1.5*diff(CI1x[[r]][2,])),
                       1e-15), # sigma cannot be negative
                   parEst1x[[r]][2,2] + 1.5*diff(CI1x[[r]][2,]))

# Sequence of value to explore
sigmaProSeqx <- seq(rangeSigmaProx[1],rangeSigmaProx[2],length.out=50)
logSigmaProx <- log(sigmaProSeqx)

## Surface
gridx <- expand.grid(logSigmaObs=logSigmaObsx,logSigmaPro=logSigmaProx)
valx <- matrix(NA, ncol=nrow(gridx), nrow=1)
for(i in 1:nrow(gridx)){
  newf <- MakeADFun(data=data,
                    parameters=list(logSigmaObs=gridx[i,1], logSigmaPro=gridx[i,2], 
                                    logitRho=0, 
                                    x= x[,r]),
                    map=list(logSigmaObs=factor(NA),logSigmaPro=factor(NA),
                             x=factor(xmap)),
                    DLL="1Dssm")
  valx[i] <- tryCatch(nlminb(newf$par,newf$fn,newf$gr)$objective, error = function(e) NA)
  rm(newf)
}
# NegLogLike
likelihoodProfilex <- interp(x=exp(gridx[,1]),y=exp(gridx[,2]),valx)
# Log likelihood
likelihoodProfilex[[3]] <- -likelihoodProfilex[[3]]

# Plot
quartz(width=6.5,height=3)
rangeSigmaProx # y-axis
layout(matrix(1:2,nrow=1))
par(mar=c(3,3.3,0.5,0.3), mgp=c(1.8,0.3,0), tck=-0.025, las=1, oma=c(0,0,0,0))
image.plot(likelihoodProfile, las=1,
           xlab="",
           ylab=substitute(widehat(sigma)[eta]),
           axis.args=list(hadj=0.6), mgp=c(1.9,0.3,0))
legend(placl, "A", bty="n", x.intersp=xleg, y.intersp=yleg)
title(xlab=substitute(widehat(sigma)[epsilon]), line=1.6, cex.lab=1)

image.plot(likelihoodProfilex, las=1,
           xlab="", ylab="",
           axis.args=list(hadj=0.6), mgp=c(1.9,0.3,0))
legend(placl, "B", bty="n", x.intersp=xleg, y.intersp=yleg)
title(xlab=substitute(widehat(sigma)[epsilon]), line=1.6, cex.lab=1)
