# Supplementary material for: State-space models’ dirty little secrets: even simple linear Gaussian models can have estimation problems
Source: Sci Rep. 2016 May 25;6:26677. doi: 10.1038/srep26677 (PMC4879567; doi:10.1038/srep26677)
Supplement: Supplementary Dataset [file srep26677-s2.zip › SimulationCode/1DSSM_SimVal.jags]

# Author: Marie Auger-Methe
# Associated with manuscript: Auger-Methe et al. 2016 State-space models' dirty little secrets:
# even simple linear Gaussian models can have estimation problems. Scientific Reports

model {
  # x0 = 0
  x[1] <- 0
  # Process eqn
  for (i in 2:(N+1)) {    
    x[i] ~ dnorm(rho*x[i-1], precPro)
  }

  # Observation eqn
  for (i in 1:N) {    
    y[i] ~ dnorm(x[i+1], precObs)
  }

  # Fix value: state the values of sdObs, sdPro, and rho as data - no longer need prior
  precObs <- 1/pow(sdObs,2) # JAGS use the precision which is 1/var
  precPro <- 1/pow(sdPro,2)
}
