# Supplementary material for: State-space models’ dirty little secrets: even simple linear Gaussian models can have estimation problems
Source: Sci Rep. 2016 May 25;6:26677. doi: 10.1038/srep26677 (PMC4879567; doi:10.1038/srep26677)
Supplement: Supplementary Dataset [file srep26677-s2.zip › SimulationCode/DriftSSM.cpp]

/*
 * Authors: Marie Auger-Methe, Christoffer Albertsen, Ian Jonsen
 * Associated with manuscript: Auger-Methe et al. 2016 State-space models' dirty little secrets:
 * even simple linear Gaussian models can have estimation problems. Scientific Reports
 */

#include <TMB.hpp>

// Needed for the multivariate normal function: MVNORM_t
using namespace density;

template<class Type>
Type objective_function<Type>::operator() ()
{
  ////////////////////////////////////////////////////////////////////
  // Define the input variables of the function
  // Input data
  /* Observed */
  DATA_MATRIX(y);
  DATA_MATRIX(s);
  /* Time index associated with each location in x.
  Keep in mind that .cpp index starts at 0, not 1.
  This allows for missing data. */
  DATA_VECTOR(ots);
    
  // Input parameters
  /* Log standard deviation for measurement equation */
  PARAMETER_VECTOR(logSigmaObs);
  /* Log standard deviation for process equation */
  PARAMETER_VECTOR(logSigmaPro);
  /* Logit rho - autocorrelation in the process equation */
  PARAMETER_VECTOR(logitRho);
  /* Unobserved true state - 
  the state here is 1 steps longer than the observation for initial state x1 
  so x(1) is equal to y(0) in time*/
  PARAMETER_MATRIX(x);


  ////////////////////////////////////////////////////////////////////
  // Transforming the input values to a format appropriate for the model.
  Type sigmaObsU = exp(logSigmaObs(0)); /* log-exp b/c sigmaObs > 0 */
  Type sigmaObsV = exp(logSigmaObs(1)); /* log-exp b/c sigmaObs > 0 */
  Type sigmaProU = exp(logSigmaPro(0)); /* log-exp b/c sigmaPro > 0 */
  Type sigmaProV = exp(logSigmaPro(1)); /* log-exp b/c sigmaPro > 0 */
  Type rhoU = 2.0/(1.0+exp(-logitRho(0)))-1; /* logit b/c -1 < rho < 1 */
  Type rhoV = 2.0/(1.0+exp(-logitRho(1)))-1; /* logit b/c -1 < rho < 1 */
  
  ////////////////////////////////////////////////////////////////////
  // Report the parameters and their standard errors in their model format
  ADREPORT(sigmaObsU);
  ADREPORT(sigmaObsV);
  ADREPORT(sigmaProU);
  ADREPORT(sigmaProV);
  ADREPORT(rhoU);
  ADREPORT(rhoV);
 
  ////////////////////////////////////////////////////////////////////
  // Calculate the negative log likelihood (nll)
  /* Create the variable that will keep track of nll */
  Type nll = 0.0;
  
  // Variance-covariance matrix for the process equation - we assume independence between u and v direction
  matrix<Type> covPro(2,2);
	covPro << sigmaProU*sigmaProU, 0,
		0, sigmaProV*sigmaProV;
    
  // Variance-covariance matrix for the measurement equation - we assume independence between u and v direction
  matrix<Type> covObs(2,2);
  covObs << sigmaObsU*sigmaObsU, 0,
		0, sigmaObsV*sigmaObsV;
    
  // Variance-covariance matrix for the initial state - we assume independence between u and v direction
  matrix<Type> covIni(2,2);
  covIni << 15*15, 0,
  	0, 15*15;
  
  // Creating the functions for the multivariate normal distributions of the model.
  /* Note that the mean is fixed at 0 and cannot be changed.
  Thus, we only specify the variance-covariance matrix to use. 
  Also note that MVNORM_t return the negative log density*/
  MVNORM_t<Type> nll_denPro(covPro);
  MVNORM_t<Type> nll_denObs(covObs);
  MVNORM_t<Type> nll_denIni(covIni);
  
  // Creating a variable  that will keep track of value used as data with multivariate normals.
  vector<Type> tmp(2);
  
  /* Initialise time series*/
  tmp(0) = x(0,0) - 0.0; //x0U - mu0U
  tmp(1) = x(0,1) - 0.0; //x0V - mu0V
  nll += nll_denIni(tmp);
  
  /* Remember that x is one step longer than y because of x0*/
  for(int i = 1; i < x.rows(); ++i){
    /* Process eqn:
    x_t = rho * x_{t-1} + eta_t,    eta_t ~ N(0, sigmaPro) */
    tmp(0) = rhoU*x(i,0) - x(i-1,0);
    tmp(1) = rhoV*x(i,1) - x(i-1,1);
    nll += nll_denPro(tmp);
  }
  
  // nll contribution of the measurement equation
  /* We use the time index found in ots to relate the appropriate states to the observations */
	for(int i = 0; i < y.rows(); ++i){
    /* CppAD::Integer because the index used to get value in a vector in c++
    needs to be a integer to work.*/  
    /* Measurement eqn:
    y_t = x_t + s_t + epsilon_t,      epsilon_t ~ N(0, sigmaObs) */
    tmp = y.row(i) - x.row(CppAD::Integer(ots(i))) - s.row(i);
    nll += nll_denObs(tmp);
  }
  
  ////////////////////////////////////////////////////////////////////
  // Report states. This is only necessary to double check when we are fixing x values
  REPORT(x);
  
  return nll;
}
