# Supplementary material for: State-space models’ dirty little secrets: even simple linear Gaussian models can have estimation problems
Source: Sci Rep. 2016 May 25;6:26677. doi: 10.1038/srep26677 (PMC4879567; doi:10.1038/srep26677)
Supplement: Supplementary Dataset [file srep26677-s2.zip › SimulationCode/SeaIcePolarBearSim.R]

# Author: Marie Auger-Methe
# Associated with manuscript: Auger-Methe et al. 2016 State-space models' dirty little secrets:
# even simple linear Gaussian models can have estimation problems. Scientific Reports

################################
# Simulation parameters
# Estimate from polar bear data
# sigmaObsU sigmaObsV sigmaProU sigmaProV      rhoU      rhoV 
# 5.5314082 5.7889623 9.6645551 8.5566944 0.6351187 0.6850023 
rhoU <- 0.635
rhoV <- 0.685
sdObsU <- 5.53  
sdObsV <- 5.79
sdProU <- 9.66
sdProV <- 8.56
# u0        v0 
# 2.006897 -4.076840 
mu0 <- c(2.01,-4.08)
n <- 342 # Number used for energy proxy
# Sea ice movement data
#   driftU   driftU driftUSD driftUSD 
# 1.486833 2.256151 4.974911 3.974482
s <- cbind(rnorm(n,1.49,4.97), rnorm(n,2.26,3.97))

# Functions needed to transfrom rho, so it's between -1 & 1
plogisS <- function(x){2.0/(1.0+exp(-x))-1}
qlogisS <- function(x){-log(2/(x+1)-1)}

###
# TMB parameters and functions
library(TMB)
# Compile the TMB/c++ code
compile("DriftSSM.cpp", flags="-Wno-unused-variable")
# Load the TMB function
dyn.load(dynlib("DriftSSM"))

# The parameters in TMB format
parTMB <- list(logSigmaObs=c(0,0),logSigmaPro=c(0,0), logitRho=c(0,0),
                   x=matrix(0,nrow=n+1,ncol=2))

#############################
# Make a loop to look at the distribution of the parameter estimates
nSim <- 500

# Matrices that will keep track of information
parEstTMB <- matrix(nrow=nSim, ncol=6)
colnames(parEstTMB) <- c("sdObsEstU", "sdObsEstV", 
                         "sdProEstU", "sdProEstV", 
                         "rhoEstU", "rhoEstV")

rmseEstTMB <- matrix(nrow=nSim, ncol=2)
colnames(rmseEstTMB) <- c("estPar", "simPar")

dispEst <- matrix(nrow=nSim, ncol=2)
colnames(dispEst) <- c("estPar", "simPar")

set.seed(567)
ots <- 1:(n+1)

for(j in 1:nSim){
  # Simulate the data
  x <- matrix(nrow=n+1, ncol=2) 
  x[1,] <- mu0
  for(i in 2:(n+1)){
    x[i,1] <- rhoU*x[i-1,1] + rnorm(1,0,sdProU)
    x[i,2] <- rhoV*x[i-1,2] + rnorm(1,0,sdProV)
  }
  y <- matrix(nrow=n, ncol=2) 
  y[,1] <- x[-1,1] + s[,1] + rnorm(n, 0, sdObsU)
  y[,2] <- x[-1,2] + s[,2] + rnorm(n, 0, sdObsV)
  
  # Fit using TMB
  # Put the data into the TMB format
  dataTMB <- list(y=y, s=s, ots=ots)
  # Making the objective function for our TMB model
  # Note that the true unobserved locations are considered random variables
  obj1 <- MakeADFun(dataTMB, parTMB, random="x",DLL="DriftSSM")
  # Minimise the nll
  opt1 <- nlminb(obj1$par,obj1$fn,obj1$gr)
  
  # Par est
  srep <- tryCatch(summary(sdreport(obj1)), error=function(e) NA)
  parEstTMB[j,] <- tryCatch(srep[rownames(srep)%in%c("sigmaObsU", "sigmaObsV",
                                                               "sigmaProU", "sigmaProV",
                                                               "rhoU","rhoV"),1],
                                      error=function(e) rep(NA,3))
  
  # RMSE
  stsParEst <- obj1$env$parList()$x
  rmseEstTMB[j,1] <- sqrt(sum((stsParEst - x)^2)/(n+1))
  
  # With sim values
  simPar <- c(log(sdObsU), log(sdObsV), log(sdProU), log(sdProV), 
              qlogisS(rhoU), qlogisS(rhoV))
  obj1$fn(simPar)
  stsSimVal <- obj1$env$parList(simPar)$x
  rmseEstTMB[j,2] <- sqrt(sum((stsSimVal - x)^2)/(n+1))
  
  # Total voluntary displacement
  dispEst[j,1] <- sum(sqrt(stsParEst[-1,]^2))
  dispEst[j,2] <- sum(sqrt(stsSimVal[-1,]^2))
  
}

# Look at parameter estimates

# Find potential problem sims
probSim <- which(parEstTMB[,1:2] < 0.01, arr.ind=TRUE)[,1]

yleg <- 0.1
xleg <- -0.7
placl <- "topleft"
lt <- LETTERS

quartz(width=6, height=4)
layout(matrix(1:6,nrow=3,byrow=TRUE))
par(mar=c(3,3,0,0.5), mgp=c(1.6,0.3,0), tck=-0.03, las=1, oma=c(0,0,0.5,0))
sum(is.na(parEstTMB[,3]))

hh <- hist(parEstTMB[,1],
     breaks=seq(0,max(parEstTMB[,1],na.rm=TRUE), length.out=50), 
     xlab=substitute(widehat(sigma)[epsilon][",u"]),
     main="",
     ylab="Frequency",
     border="darkgrey", col="darkgrey")
abline(v=sdObsU)
box()
legend(placl, lt[1], bty="n", x.intersp=xleg, y.intersp=yleg)
     
hh <- hist(parEstTMB[,2],
     breaks=seq(0,max(parEstTMB[,2],na.rm=TRUE),length.out=50), 
     xlab=substitute(widehat(sigma)[epsilon][",v"]),
     main="", 
     ylab="",
     border="darkgrey", col="darkgrey")
abline(v=sdObsV)
box()
legend(placl, lt[2], bty="n", x.intersp=xleg, y.intersp=yleg)

hist(parEstTMB[,5],
     breaks=seq(-1,1,length.out=50),
     xlab=substitute(widehat(rho)[u]), 
     main="", 
     ylab="Frequency",
     border="darkgrey", col="darkgrey")
abline(v=rhoU)
box()
legend(placl, lt[3], bty="n", x.intersp=xleg, y.intersp=yleg)

hist(parEstTMB[,6],
     breaks=seq(-1,1,length.out=50), 
     xlab=substitute(widehat(rho)[v]),
     main="", 
     ylab="",
     border="darkgrey", col="darkgrey")
abline(v=rhoV)
box()
legend(placl, lt[4], bty="n", x.intersp=xleg, y.intersp=yleg)

hist(parEstTMB[,3],
     breaks=seq(0,max(parEstTMB[,3],na.rm=TRUE),length.out=50),
     xlab=substitute(widehat(sigma)[eta][",u"]),
     main="",
     ylab="Frequency",
     border="darkgrey", col="darkgrey")
abline(v=sdProU)
box()
legend(placl, lt[5], bty="n", x.intersp=xleg, y.intersp=yleg)

hist(parEstTMB[,4],
     breaks=seq(0,max(parEstTMB[,4],na.rm=TRUE),length.out=50), 
     xlab=substitute(widehat(sigma)[eta][",v"]),
     main="",
     ylab="",
     border="darkgrey", col="darkgrey")
abline(v=sdProV)
box()
legend(placl, lt[6], bty="n", x.intersp=xleg, y.intersp=yleg)

quartz(width=6, height=3)
layout(matrix(1:4,nrow=2,byrow=TRUE))
par(mar=c(3,3,0.5,0.5), mgp=c(1.5,0.3,0), tck=-0.03, las=1, oma=c(0,0,0,0))


hh <- hist(rmseEstTMB[,1],
     ylab="Frequency",
     breaks=seq(min(rmseEstTMB[,1:2], na.rm=TRUE),
                max(rmseEstTMB[,1:2], na.rm=TRUE), length.out=50),
     xlab=substitute(paste("RMSE with ", widehat(theta))), 
     main="", border="darkgrey", col="darkgrey")
box()
legend(placl, lt[1], bty="n", x.intersp=xleg, y.intersp=yleg)
hh <- hist(rmseEstTMB[probSim,1],add=TRUE, col="#ae017e", border=NA, breaks=hh$breaks)
           
hist(rmseEstTMB[,2],
     ylab="",
     breaks=seq(min(rmseEstTMB[,1:2], na.rm=TRUE),
                max(rmseEstTMB[,1:2], na.rm=TRUE), length.out=50),
     xlab=substitute(paste("RMSE with ", theta)), 
     main="", border="darkgrey", col="darkgrey")
box()  
legend(placl, lt[2], bty="n", x.intersp=xleg, y.intersp=yleg)

# Total displacement
hh <- hist(dispEst[,1],
     ylab="Frequency",
     breaks=seq(min(dispEst[,1:2], na.rm=TRUE),
                max(dispEst[,1:2], na.rm=TRUE), length.out=50),
     xlab=substitute(d[widehat(theta)]), 
     main="", border="darkgrey", col="darkgrey")
box()
legend(placl, lt[3], bty="n", x.intersp=xleg, y.intersp=yleg)
hist(dispEst[probSim,1], add=TRUE, col="#ae017e", border=NA, breaks=hh$breaks)

hist(dispEst[,2],
     ylab="",
     breaks=seq(min(dispEst[,1:2], na.rm=TRUE),
                max(dispEst[,1:2], na.rm=TRUE), length.out=50),
     xlab=substitute(d[theta]), 
     main="", border="darkgrey", col="darkgrey")
box()  
legend(placl, lt[4], bty="n", x.intersp=xleg, y.intersp=yleg)

warnings()
